# Supplementary material for: Effects of Chronic Heat Stress on Growth, Apoptosis, Antioxidant Enzymes, Transcriptomic Profiles, and Immune-Related Genes of Hong Kong Catfish (Clarias fuscus)
Source: Animals (Basel). 2024 Mar 26;14(7):1006. doi: 10.3390/ani14071006 (PMC11010891; doi:10.3390/ani14071006)
Supplement: Supplementary file 1 [file animals-14-01006-s001.zip]

Archive with 2 entries (2 files):
- Table S1.xlsx.xlsx
- Table S2.xlsx.xlsx
