# Supplementary material for: Effects of Chronic Heat Stress on Growth, Apoptosis, Antioxidant Enzymes, Transcriptomic Profiles, and Immune-Related Genes of Hong Kong Catfish (Clarias fuscus)
Source: Animals (Basel). 2024 Mar 26;14(7):1006. doi: 10.3390/ani14071006 (PMC11010891; doi:10.3390/ani14071006)
Supplement: Supplementary file 1 [file animals-14-01006-s001.zip › Table S1.xlsx.xlsx]

## Sheet: Sheet1
Table S1 Quantitative real time PCR (qRT-PCR) primer sequences data.
Gene name	Primer sequences (5′-3′)
Hsp90aa1	F: GGACCATCGCCAAAT
	R: GGCAGAGTAGAAACCCAC
Odc1	F: GGATCATTTATGCCAACC
	R: TCCGAGCAACCTTCATT
Acod1	F: CGACCTTACGACGTGAACAT
	R: TTTAGCCAGACCCAACACAC
Cyp51a1	F: ACGACGATGAGATTTCCG
	R: CTTGCTTCTGTTCGCTGTA
Hspa5	F: ACGGGCAACAAGAACAAGAT
	R: GGTTCTTGAGTGAGTAGGCG
Il1rl2	F: GGGTGTCTAAGGGTTGG
	R: GCACTTCCTCTGTGGGTT
Myd88	F: GAGAGAATCCCACGCAGAAG
	R: TTATGCTTCGATCCTGGTGC
Msmo	F: AGGCTTCGTGTTCCAGTT
	R: CCAGTCGTAAGGGATGCTA
Dhcr24	F: AGTGGTGTTTGATGCCTAC
	R: TTCCTCCCTCCTTCTTC
Oplah	F: TTCACCGCACGCTACAT
	R: GGCCAAAGTCCCGATT
β-actin	F: AGGCTGGATTCGCTGGAGATGAT
	R: TGGTGACAATACCGTGCTCAATGG
