# Supplementary material for: Effects of Chronic Heat Stress on Growth, Apoptosis, Antioxidant Enzymes, Transcriptomic Profiles, and Immune-Related Genes of Hong Kong Catfish (Clarias fuscus)
Source: Animals (Basel). 2024 Mar 26;14(7):1006. doi: 10.3390/ani14071006 (PMC11010891; doi:10.3390/ani14071006)
Supplement: Supplementary file 1 [file animals-14-01006-s001.zip › Table S2.xlsx.xlsx]

## Sheet: Sheet1
	Table.S2 Sequencing statistics of the liver transcriptome of C.fuscus
	Samplea	total_map	unique_map	multi_map	Clean Base	Clean Read	Q20 (%)b	Q30 (%)c	GC (%)
	HT1Li	43553936	34497467	9056469	6.92G	46163514	97.63	93.35	46.58
		0.9435	0.7473	0.1962
	HT2Li	42080890	34781713	7299177	6.86G	45714506	97.55	93.23	46.24
		0.9205	0.7608	0.1597
	HT3Li	44404430	36868360	7536070	7.63G	50874754	97.32	92.85	44.61
		0.8728	0.7247	0.1481
	HT4Li	36428001	35416653	1011348	6.24G	41611202	97.22	92.63	44.28
		0.8754	0.8511	0.0243
	HT5Li	38476540	36922322	1554218	6.3G	41974150	97.31	92.76	46.43
		0.9167	0.8796	0.037
	HT6Li	38334958	36794451	1540507	6.22G	41443222	97.26	92.6	46.37
		0.925	0.8878	0.0372
	CT1Li	36852389	27481411	9370978	6.04G	40278856	97.48	93.06	44.82
		0.9149	0.6823	0.2327
	CT2Li	39437745	32745161	6692584	6.45G	42983670	97.51	93.15	45.39
		0.9175	0.7618	0.1557
	CT3Li	38467041	25496681	12970360	6.28G	41855736	97.49	93.02	46.13
		0.919	0.6092	0.3099
	CT4Li	39110581	37843605	1266976	6.46G	43064156	97.21	92.54	44.25
		0.9082	0.8788	0.0294
	CT5Li	35660226	34471040	1189186	6.23G	41534506	97.29	92.74	44.85
		0.8586	0.8299	0.0286
	CT6Li	33407000	32245353	1161647	5.85G	38977072	97.43	92.98	44.25
		0.8571	0.8273	0.0298
	Note: a 1,2,3,4,5and 6: six independent biological replicates; b Q20: the percentage of bases with a Phred value > 20; c Q30: the percentage of bases with a Phred value > 30.
